# Supplementary material for: In Vitro Modulation of Complement Activation by Therapeutically Prospective Analogues of the Marine Polychaeta Arenicin Peptides
Source: Mar Drugs. 2022 Sep 28;20(10):612. doi: 10.3390/md20100612 (PMC9605166; doi:10.3390/md20100612)
Supplement: Supplementary file 1 [file marinedrugs-20-00612-s001.zip]

Archive with 1 entries (1 files):
- marinedrugs-1900558-supplementary.pdf
